# Supplementary material for: The bile salt glycocholate induces global changes in gene and protein expression and activates virulence in enterotoxigenic Escherichia coli
Source: Sci Rep. 2019 Jan 14;9:108. doi: 10.1038/s41598-018-36414-z (PMC6331568; doi:10.1038/s41598-018-36414-z)
Supplement: Supplementary file 2 — Supplementary Tables [file 41598_2018_36414_MOESM2_ESM.xlsx]

## Sheet: S Table S1
Pathways/genes	Accesion ID	Swissprot-ID	Gene name	Bile			NaGCH
				E1777	E2265		E1777	E2265
				Fold change	Fold change		Fold change	Fold change
Virulence and Pathogenesis
cexE	GLD0-4903	sp|A2TJI4|CEXE_ECOLX	CfaD-dependent expression	126.584	162.081		170.939	219.899
csfA	-	sp|P33781|FMS5_ECOLX	CS5 major subunit	16.0313	13.5254		29.1132	15.2178
csfC	-	sp|P25733|CFAC_ECOLX	CS5 outer membrane usher	30.6419	18.8645		37.9698	19.0415
csfD	-	sp|P39212|INSN2_ECOLI	CS5 minor subunit	18.8783	17.3514		17.0531	21.1136
csvR	-	sp|P43460|CSVR_ECOLX	AraC/XylS-like transcription factor CsvR	9.17579	11.625		5.14545	9.7329
ilvG	EG10498	sp|P00892|ILVG_ECOLI	Acetolactate synthase isozyme 2 large subunit	0.559065	0.348754		0.33236	0.313968
fliC	EG10321	sp|P04949|FLIC_ECOLI	flagellin, filament structural protein (fliC)	0.182552	0.273658		0.197834	0.275009
Biofilm, cellulose and cell envelope
bsmA/yjfO	G7852	sp|P39297|BSMA_ECOLI	Conserved protein	1.19953	1.32438		3.76143	4.10147
yodD	G7046	sp|P64519|YODD_ECOLI	stress-induced protein (yodD)	2.74273	2.09253		3.15067	3.39086
tdcA	EG10989	sp|P0ACQ9|TDCA_SHIFL	DNA-binding transcriptional activator TdcA	0.878535	0.435948		4.87464	27.3151
tdcC	EG10991	sp|Q31WR5|TDCC_SHIBS	Serine / threonine:H+ symporter TdcC	0.840338	0.871883		4.2388	25.7938
adrB/yoaD	EG13516	sp|P76261|ADRB_ECOLI	Putative cyclic-di-GMP phosphodiesterase AdrB	2.63557	1.74378		23.1543	5.65145
wzyE	EG11457	sp|Q3Z278|CEDA_SHISS	putative Wzy protein involved in ECA polysaccharide chain elongation	3.22129	3.70552		2.43732	2.35476
ycbB/ldtD	EG11253	sp|P22525|YCBB_ECOLI	L,D-transpeptidase LdtD	1.17137	1.74377		8.53056	7.06432
ycfS/ldtC	G6571	sp|P75954|YCFS_ECOLI	L,D-transpeptidase YcfS	0.219633	0.174378		0.0609321	0.376764
Central metabolism
cedA	G6936	sp|P00805|ASPG2_ECOLI	cell division modulator	0.311738	0.645532		4.04908	6.40315
ansB	EG10046	sp|P75792|SUPH_ECOLI	asparaginase II (ansB)	0.798665	0.422733		0.221573	0.228341
supH/ybiV	G6425	sp|Q46916|GUDP_ECOLI	sugar phosphatase	1.05424	1.04627		4.38717	3.39086
gudP/ygcZ	G7447	sp|P00370|DHE4_ECOLI	galactarate/glucarate/glycerate transporter GudP	3.07487	6.10313		1.21866	4.70946
gdhA	EG10372	sp|P39829|GARD_ECOLI	glutamate dehydrogenase	1.73796	2.47299		7.68281	10.6179
garD/yhaG	EG12522	sp|Q8FJL3|FSAA_ECOL6	galactarate dehydratase	5.2712	5.23127		1.21865	2.82569
fsaA	G6428	sp|P46890|YBAE_ECOLI	fructose-6-phosphate aldolase 1 (fsaA)	1.31779	1.30782		14.0146	4.8665
ybaE (ribD)	EG11321	sp|P14565|TRAI1_ECOLI	fused diaminohydroxyphosphoribosylaminopyrimidine deaminase / 5-amino-6-(5-phosphoribosylamino)uracil reductase	2.6356	2.61566		3.65597	4.23858
helD	EG10426	sp|P14375|ZRAR_ECOLI	DNA helicase IV	0.585694	0.581261		3.24974	6.59331
zraR/hydG	EG10482	sp|Q46904|YGCN_ECOLI	Phosphorylated DNA-binding transcriptional activator ZraR	3.80696	1.121		4.4684	5.24775
ygcN	EG13121	sp|Q3YVG9|WZYE_SHISS	Probable electron transfer flavoprotein-quinone oxidoreductase YgcN	1.20798	2.2669		0.304664	0.188381
fadE/yafH	G6105	sp|Q47146|FADE_ECOLI	acyl-CoA dehydrogenase	9.92586	7.47985		1.34694	1.18977
fadH/ygjL	G36	sp|P42593|FADH_ECOLI	2,4-dienoyl-CoA reductase	9.51743	10.9858		1.01555	1.13029
fadI	G7213	sp|Q31YB6|FADI_SHIBS	3-ketoacyl-CoA thiolase FadI	3.55596	3.1554		0.812436	0.583084
fadM/ybaW	G6244	sp|P77712|TESC_ECOLI	thioesterase III	4.39265	3.0516		1.58425	2.11928
purL	EG10797	sp|Q31XT0|PUR4_SHIBS	phosphoribosylformylglycinamide synthetase	0.616513	0.745066		0.213799	0.222632
pyrD	EG10807	sp|Q3Z3H6|PYRD_SHISS	dihydroorotate dehydrogenase, type 2	0.675794	0.322921		0.281229	0.226755
ybiA	EG11579.	sp|P30176|YBIA_ECOLI	N-glycosidase YbiA	1.09817	1.49466		3.3513	5.78599
mscK/kefA	G6255	sp|P77338|KEFA_ECOLI	potassium dependent mechanosensitive channel MscK	0.256239	0.290628		0.101554	0.784922
yjbB	EG11919	sp|P0AF44|YJBB_SHIFL	putative inorganic phosphate export protein	4.17302	3.05159		3.65596	4.23856
cspA	EG10166	sp|P0A9Y4|CSPA_SHIFL	DNA-binding transcriptional activator CspA	1.65569	2.2669		6.93696	6.40496
yfcA	EG11144	sp|P0AD30|YFCA_ECOLI	conserved inner membrane protein	13.1781	1.30782		8.53066	4.23856
fhuF/yjjS	G7949	sp|P39405|FHUF_ECOLI	hydroxamate siderophore iron reductase	7.20396	6.10321		0.731195	0.941902
hypB	EG10484	sp|P0AAN3|HYPB_ECOLI	accessory protein for nickel incorporation into hydrogenase isoenzymes	1.0789	1.55423		8.23125	7.67448
ptrA	EG10786	sp|Q83QC3|PTRA_SHIFL	protease 3	8.78545	3.92348		4.87468	1.8838
yhjJ	EG12254	sp|P37648|YHJJ_ECOLI	peptidase M16 family protein	9.66382	2.61564		9.7492	5.65139
rdgC	EG12158	sp|Q3Z515|RDGC_SHISS	nucleoid-associated protein RdgC	0.914635	0.576786		0.333878	0.246344
yfbS	G7186	sp|P0AFU2|YFBS_ECOLI	putative transport protein	3.5141	2.61568		7.31186	3.76765
yqeG	G7465	sp|P63340|YQEG_ECOLI	putative transport protein, hydroxy/aromatic amino acid permease family	0.439265	0.762899		0.243731	0.117738
aqpZ	EG13270	sp|Q8X6K6|AQPZ_ECO57	water channel AqpZ (aqpZ)	0.753027	0.804817		0.174094	0.14491
yidE	EG11536	sp|Q8A5Z4|Y2092_BACTN	putative transport protein, aspartate:alanine exchanger family	1.93277	4.35944		3.65596	5.65144
metG	EG10586	sp|Q3Z096|SYM_SHISS	methionine--tRNA ligase	0.292845	0.801573		0.162489	0.288649
phoB	EG10728	sp|P0AFJ5|PHOB_ECOLI	Phosphorylated DNA-binding transcriptional dual regulator PhoB	0.319466	0.326957		0.110788	0.176607
gspD	G7703	sp|P45779|GSPD_VIBCH	Type II secretion system protein GspD (gspD)	0.292843	0.290628		0.487462	0.235476
Nitrogen metabolism
narK	EG10642	sp|P10903|NARK_ECOLI	nitrate:nitrite antiporter NarK	0.389223	0.656131		4.85919	4.42217
narU/yddF	EG12153	sp|P37758|NARU_ECOLI	nitrate/nitrite transporter NarU	1.3178	8.71886		5.48395	3.76762
norR	EG12108	sp|Q31X73|NORR_SHIBS	DNA-binding transcriptional dual regulator NorR	3.51414	5.2313		2.43732	5.65142
glnG	EG10385	sp|P0AFB8|NTRC_ECOLI	NtrC-phosphorylated monomer	3.07489	3.48755		2.43733	2.82573
yeeE	EG11895	sp|P33015|YEEE_ECOLI	Inner membrane protein YeeE	1.2022	1.94721		0.173177	0.313969
yfeR	G7257	sp|P0ACR8|YFER_SHIFL	putative DNA-binding transcriptional regulator, LYSR-type (yfeR)	4.68549	2.32503		3.24973	4.70953
Antibiotic resistance
traI		sp|P15038|HELD_ECOLI	Multifunctional conjugation protein TraI	6.58895	3.7055		2.4373	4.94499
Uncharacterized
ycbJ	-	sp|P0AB05|YCBJ_SHIFL		0.805319	0.990463		6.72799	4.03889
yceA	-	sp|Q83LJ0|YCEA_SHIFL	UPF0176 protein YceA	1.06758	1.48734		0.30852	0.110812
ycjF	EG12870	sp|Q3Z166|YCJF_SHISS	conserved inner membrane protein	0.494174	0.387505		0.152331	0.261641
ykfF	-	sp|Q1R1U5|YUBL_ECOUT	UPF0401 protein YkfF	3.26311	2.74021		3.65596	3.90218
ymdF	-	sp|P56614|YMDF_ECOLI	Uncharacterized protein YmdF	3.7708	3.33333		1.33444	1.26869

## Sheet: S Table S2
Pathways/genes	Accesion ID	Gene name	E1777		E2265
			No. unique peptides	Fold change	No. unique peptides	Fold change
Virulence and Pathogenesis
cexE		CfaD-dependent expression	2	14.4991	2	19.4538
cfaD	P33781	CS5 fimbrial subunit	3	18.1516	2	4.7464
cssA	P53508	CS6 fimbrial subunit A	3	0.7747	3	0.642
Biofilm, cellulose and cell envelope
mcbR	P76114	HTH-type transcriptional regulator	2	0.6245	3	0.7974
gepA(yfgC)	P66948	TPR repeat-containing protein	5	1.2363	4	1.2146
yfgM	P76576	UPF0070 protein	2	1.2165	4	1.2682
blc	P0A902	Outer membrane lipoprotein	4	1.4428	2	1.3361
yfiO	P0AC04	UPF0169 lipoprotein. OMP assembly	2	1.3138	6	1.3906
dacA	P0AEB4	D-alanyl-D-alanine carboxypeptidase DacA	3	1.269	4	1.6916
dacC	P08506	D-alanyl-D-alanine carboxypeptidase DacC	6	1.5458	11	1.4706
mipA	P0A908	MltA-interacting protein	4	1.7423	4	1.218
lptA	P0ADV3	Lipopolysaccharide export system protein	3	0.7692	5	0.7573
Amino acid uptake
glnQ	P10346	Glutamine transport ATP-binding protein.	3	1.6059	3	1.2755
gltL	P0AAG4	Glutamate/aspartate transport ATP-binding protein	4	1.4649	4	1.2697
pheA	P0A9J9	P-protein. Synthesis of Phenylalanin	4	1.4574	4	1.4235
putP	P07117	Sodium/proline symporter	2	1.4195	2	1.3787
Stress response
grxB	P0AC61	Glutaredoxin-2	7	0.7716	6	0.7426
gadC	P63235	Probable glutamate/gamma-aminobutyrate antiporter	7	0.7275	4	0.6645
poxB	P07003	Pyruvate dehydrogenase [ubiquinone]	4	0.7082	7	0.7837
elaB	P0AEH7	Protein ElaB	5	0.6493	5	0.7494
yciF	P21362	Protein YciF	5	0.6205	4	0.6798
yciE	P21363	Protein YciE	4	0.5448	5	0.5303
sodC	P0AGD2	Superoxide dismutase [Cu-Zn]	5	0.7613	6	0.6108
ygiW	P0ADU6	Protein YgiW	2	0.4829	5	0.4291
osmY	P0AFH9	Osmotically-inducible protein Y	6	0.7362	6	0.5251
ygaU	P0ADE7	Uncharacterized protein	6	0.7861	9	0.7214
ydbK	P52647	Probable pyruvate-flavodoxin oxidoreductase,	5	0.7661	6	0.7931
yhbO	P45470	Protein deglycase 2	5	0.5793	7	0.6378
katE	P21179	Catalase HPII	9	0.755	12	0.7707
hdeB	P0AET3	Acid stress chaperone HdeB	6	0.7159	5	0.7734
appA	P07102	Periplasmic AppA protein,	2	0.7947	5	0.7834
dps	A7ZJM7	DNA protection during starvation protein	11	0.7716	14	0.7502
trxA	P0AA27	Thioredoxin-1	5	1.2091	6	1.2207
iclR	P16528	Acetate operon repressor	2	1.3883	4	1.2531
lrp	P0ACJ2	Leucine-responsive regulatory protein	2	1.6835	5	1.4441
atpC	A7ZTU3	ATP synthase epsilon chain	5	1.202	6	1.2349
fadA	A8A6V0	3-ketoacyl-CoA thiolase	6	1.3241	4	1.2314
nlpD	P0ADA3	Lipoprotein	2	1.3	4	1.2321
nfnB	P38489	Oxygen-insensitive NAD(P)H nitroreductase	3	1.3761	4	1.2525
araA	A7ZHF3	L-arabinose isomerase	2	1.5485	2	1.5307
aroC	A7ZPE5	Chorismate synthase	2	1.3472	2	1.2616
adk	A7ZIN4	Adenylate kinase	7	1.3023	12	1.213
ppiA	P0AFL5	Peptidyl-prolyl cis-trans isomerase A	3	0.6347	3	0.6015
hchA	A7ZN88	Chaperone protein	6	0.791	7	0.7816
spy	P77754	Spheroplast protein Y, ATP-independent periplasmic chaperone	9	0.7081	6	0.7662
ung	Q8FF08	Uracil-DNA glycosylase	2	1.5668	2	1.2423
psiF	P0AFM5	Phosphate starvation-inducible protein	4	0.2165	4	0.1648
yjbJ	P68207	Putative stress response protein	6	0.49	8	0.6693
Central metabolism and translation
aceB	P08997	Malate synthase A	2	0.6744	6	0.7603
acnA	P25516	Aconitate hydratase 1	22	0.733	31	0.7509
rpmF	B7UPA5	50S ribosomal protein L32	3	0.4373	3	0.4371
rpmG	A7ZTI7	50S ribosomal protein L33	2	0.4801	2	0.4787
rpsS	A7ZSK5	30S ribosomal protein S19	5	0.7934	6	0.7462
sra	P68193	Stationary-phase-induced ribosome-associated protein	3	0.5424	3	0.5113
rpsT	A7ZHB2	30S ribosomal protein S20	2	0.6791	3	0.7389
lysU	P0A8N6	Lysyl-tRNA synthetase, heat inducible	4	0.6941	9	0.6578
tatA	P69430	Sec-independent protein translocase protein	4	0.7221	4	0.7782
ytfQ	P39325	ABC transporter periplasmic-binding protein	3	0.6024	3	0.4825
malE	P0AEY0	Maltose-binding periplasmic protein	8	0.6429	10	0.7752
tnaA	A7ZTR3	Tryptophanase	6	0.723	13	0.7578
narZ	P19319	Respiratory nitrate reductase 2 alpha chain	5	0.7645	7	0.5637
pyrI	A7ZVC6	Aspartate carbamoyltransferase regulatory chain	4	0.738	3	0.7737
Antibiotic resistance
lamB	A7ZUQ8	Maltoporin	2	0.6416	2	0.6582
mdtE	P37636	Multidrug resistance protein, Part of the efflux system MdtEF-TolC	3	0.7537	7	0.7686
MdtF	P37637	Multidrug resistance protein, Part of the efflux system MdtEF-TolC	4	0.774	5	0.7194
Uncharacterized
YbdR	P77316	Uncharacterized zinc-type alcohol dehydrogenase-like protein	5	0.6944	5	0.6384
ydgH	P76177	DUF1471 domain-containing protein YdgH	3	0.7473	4	0.7799
yebF	P33219	Secreted protein YebF	3	0.517	4	0.569
yghA	P0AG85	Uncharacterized oxidoreductase	6	0.6895	9	0.716
yhhA	P0ADX7	Uncharacterized protein	2	0.2905	2	0.2815
icsS	A7ZPX4	Cysteine desulfurase	6	1.3011	8	1.3051
yceI	B7NAT2	Protein YceI	4	1.4035	6	1.4625

## Sheet: S Table 3
ETEC strains	Toxin and CF profile	Source or reference
E1777	LT, STh, CS5, CS6	Laboratory stock
E2265	LT, STh, CS5, CS6	Laboratory stock
E88	LT, STh, CS5, CS6	Laboratory stock
E1085	LT, STh, CS5, CS6	Laboratory stock
E1111	LT, STh, CS5, CS6	Laboratory stock
E1298	LT, STh, CS5, CS6	Laboratory stock
E1527	STh, CS5, CS6	Laboratory stock
E1724	LT, STh, CS5, CS6	Laboratory stock
E1779	LT, STh, CS5, CS6	Laboratory stock
E5080	LT, STh, CS5, CS6	Laboratory stock
E5081	LT, STh, CS5, CS6	Laboratory stock
E5082	LT, STh, CS5, CS6	Laboratory stock
E2265 (∆CS5)	∆csfABCEFD (CS5 operon) deletion mutant, Kanr	This study
E2265 (∆CS6)	∆cssDCBA (CS6 operon) deletion mutant, Kanr	This study
Plasmid	Description	Reference
pKD4	FRT-kan-FRT; Kanr, Ampr	91
pKD46	ParaBαβγ; Gmr	Laboratory stock
Gene	Primers (5´➝ 3´)	Reference
csvR-F	TCCTGTGAGTGTAGGGGAGT	This study
csvR-R	TGATGCCCCATCATCTCTCT	This study
csfD(CS5)-F	ACTTGGATATTGGTCGACTGCAA	17
csfD(CS5)-R	ATTCTTTAAAACCTCTCCAGGGAAT	17
cssB(CS6)-F	CAGGAACTTCCGGAGTGGTA	17
cssB(CS6)-R	CTGTGAATCCAGTTTCGGGT	17
cexE-F	CACTTGCTGGCGGTGCATGG	This study
cexE-R	CTAAAGCCACACCGAGTGCGT	This study
aatP-F	TTCTTTCCTTTTCCGGTGTGA	This study
aatP-R	AATTGTTGACTCACTATCGTTTCTT	This study
bsmA-F	ACC GCC AGT AAC GGA CCA	This study
bsmA-R	CTA ATG CGT CAT CCG GAG AAC	This study
csgA-F	GGGCTCAGATGACAGCTCAATC	This study
csgA-R	GCCGTTCCACTGATCAAGAGTAG	This study
bcsB-F	TTGGTGACGACTCCACCATC	This study
bcsB-R	TGATGGTTTGCGACAGATCC	This study
rcdA-F	GCCGGATAACATGGAGCTGA	This study
rcdA-R	ACCATTGTTCGAGCGTTTGC	This study
gapA-F	CGTTGAAGTGAAAGACGGTCATC	17
gapA-R	CAACACCAACTTCGTCCCATTT	17
cs5mutF	CAAAGAAGGATGAGAATAAAATGAAGAAAAATTTACTGATAACTTCAGTGTTGGCAATGG GTGTAGGCTGGAGCTGCTTC	This study
cs5mutR	GTAATTGTTCGTACTATAATTTATAGTAGCGAAATCTGAAATATTGCTGTCAATGTATCGCATATGAATATCCTCCTTAGT	This study
cs6mutF	AGCAATAGTAATGGTGTTATATGAAGAAAACAATTGGTTTAATTCTAATTCTTGCTTCATGTGTAGGCTGGAGCTGCTTC	This study
cs6mutR	TTACCTCTTTCTCAGGAAGTTTAGTCTCCAGAATTTTCGGGGCGGTTACATTGTTTATTTCATATGAATATCCTCCTTAGT	This study
